# Supplementary material for: Sex-Specific HLA Alleles Contribute to the Modulation of COVID-19 Severity
Source: Int J Mol Sci. 2024 Dec 8;25(23):13198. doi: 10.3390/ijms252313198 (PMC11642212; doi:10.3390/ijms252313198)
Supplement: Supplementary file 1 [file ijms-25-13198-s001.zip]

Archive with 2 entries (2 files):
- ijms-3255190-table s1.pdf
- Supporting Information.xlsx
